# Supplementary material for: An analysis of the inheritance pattern of an adult-onset hearing loss in Border Collie dogs
Source: Canine Genet Epidemiol. 2014 May 28;1:6. doi: 10.1186/2052-6687-1-6 (PMC4574391; doi:10.1186/2052-6687-1-6)
Supplement: Supplementary file 1 — Additional file 1: A list of the autosomal dominant hearing loss conditions in humans based on the Heredity Hearing Loss website. The DFNA number, gene, authors, human and canine chromosomal locations of the gene are provided. The auditory area affected, other symptoms, frequency, and age of onset have been added by the author when these were reported in the related manuscripts. (XLSX 49 KB) [file 40575_2014_6_MOESM1_ESM.xlsx]

## Sheet: Sheet1
Additional File 1.	The autosomal dominant forms of hearing loss in humans, with additional information.
Locus	Gene	Reference	HAS	CFA	Location of Hearing Impairment	Other symptoms	Frequency Affected	Onset and charactericteristics of hearing loss
	CRYM	Abe et al., 2003	16p12	6	cochlea			congenital to childhood
DFNA1	DIAPH1	Lynch et al., 1997	5q31	2	membranous structures of inner ear			10 yrs to 30 yrs
DFNA2A	KCNQ4	Kubisch et al., 1999	1p34	15	outer hair cells of cochlea		high frequency	many mutations, onset of some 8-50 yrs
DFNA2B	GJB3	Xia et al., 1998	1p34	15	high-frequency, inner ear			27-40 onset, tinnitus, progressive
DFNA3A	GJB2	Kelsell et al., 1997	13q12	25	cohlea	palmoplantar keratoderma in some		10-20 onset at high freq, progresses to mid
DFNA3B	GJB6	Grifa et al., 1999	13q12	25				sensorineural
DFNA4	MYH14	Donaudy et al., 2004	19q13	24 & 1	cochlea			first or second decade, progressive; Family 3 - progressive also
	CEACAM16	Zheng et al., 2011	19q		cochlear outer hair cells			adolescence, progressive
DFNA5	DFNA 5 gene	Van Laer et al., 1998	7p15	?				nonsyndromic
DFNA6/14/38	WFS1	Bespalova et al., 2001 ; Young et al., 2001	4p16	13			low frequency	nonsyndromic
DFNA8/12	TECTA	Verhoeven et al., 1998	11q23	5	tectorial membrane		mostly at higher frequencies	9-19 yr onset, mild & severe loss
DFNA9	COCH	Robertson et al., 1998	14q12	8	cochlear (vestibular dysfunction)			progressive, "later" age of onset 36-62
DFNA10	EYA4	Wayne et al., 2001	6q32	1	organ of Corti	branchial and/or kidney, or nothing		adult (>40 or 50 & hearing = control)
DFNA11	MYO7A	Liu et al., 1997	11q13	21				postlingual, gradual progression
DFNA13	COL11A2	McGuirt et al., 1999	6p21	12	tectorial membrane		middle frequencies	non-progressive
DFNA15	POU4F3	Vahava et al., 1998	5q32	2	cochlea			18 to 30, deaf by 50
DFNA17	MYH9	Lalwani et al., 2000	22q12	10	cochlea		initially only high frequencies	begins at 10, by 30 mod to severe deafness
DFNA20/26	ACTG1	Zhu et al., 2003 ; van Wijk et al., 2003	17q25	?				progressive, onset 30 or later, another family at 6
DFNA22	MYO6	Melchionda et al., 2001	6q14	12	outer hair cells			6-8 years, progressive
DFNA25	SLC17A8	Ruel et al., 2008	12q23	15	inner hair cells		high frequency	adult?, progressive
DFNA28	GRHL2	Peters et al., 2002	8q22	13				progressive, earliest 7 years
DFNA36	TMC1	Kurima et al., 2002	9q21	1				began 5-10, completely deaf in 10-15 yrs
DFNA44	CCDC50	Modamio-Hoybjor et al., 2007	3q28	34			low to mid, then all	progressive, post-lingual, 6-10 yrs
DFNA48	MYO1A	Donaudy et al., 2003	12q13	10				multipe types, multiple mutations
DFNA50	MIRN96	Mencia et al., 2009	7q32	?				progressive
DFNA51	TJP2	Walsh et al., 2010	9q21	1		hypercholanemia (another mutation?)		adult, progressive, onset 40s
DFNA64	SMAC/DIABLO	Chen et al., 2011	12q	?		ringing at high frequencies		progressive, onset 12 to 30, av 22 yrs
1	Columns 1-3 from the Heriditary Hearing Loss Homepage [http://hereditaryhearingloss.org/main.aspx?c=.HHH&n=86308]
2	Human chromosome locations of genes in column 4 from OMIM links provided in column 2.
3	Canine chromosome locations from Map Viewer at NCBI.
4	Information in columns 5-8 from manuscripts cited and/or the information provided in OMIM links from column 2.
